# Supplementary material for: SARS-Cov-2 Replication in a Blood–Brain Barrier Model Established with Human Brain Microvascular Endothelial Cells Induces Permeability and Disables ACE2-Dependent Regulation of Bradykinin B1 Receptor
Source: Int J Mol Sci. 2025 Jun 10;26(12):5540. doi: 10.3390/ijms26125540 (PMC12193337; doi:10.3390/ijms26125540)
Supplement: Supplementary file 1 [file ijms-26-05540-s001.zip]

Archive with 1 entries (1 files):
- ijms-3544523-supplementary.pdf
